# Supplementary material for: Oral-microbiome-derived signatures enable non-invasive diagnosis of laryngeal cancers
Source: J Transl Med. 2023 Jul 5;21:438. doi: 10.1186/s12967-023-04285-2 (PMC10320982; doi:10.1186/s12967-023-04285-2)
Supplement: Supplementary file 1 — Additional file 1: Table S1. Statistical P values of alpha diversity indices among different groups. Table S2. Percentage values and statistical P values of genera among different groups. [file 12967_2023_4285_MOESM1_ESM.xlsx]

## Sheet: Legend
Table S1	Statistical P values of alpha diversity indices among different groups.
Table S2	Percentage values and statistical P values of genera among different groups.

## Sheet: Table S1
Group1	Group2	observed_otus	chao1	shannon	simpson
Tumor_tissue	Tumor_rinse	0.022	0.032	0	0
Tumor_tissue	Ctl_tissue	0.951	0.939	0.001	0
Tumor_tissue	Ctl_rinse	0.033	0.043	0	0
Tumor_rinse	Ctl_tissue	0.016	0.056	0	0
Tumor_rinse	Ctl_rinse	0.441	0.511	0.444	0.75
Ctl_tissue	Ctl_rinse	0.048	0.128	0	0

## Sheet: Table S2
	Tumor_tissue_Median	Tumor_tissue_Mean	Tumor_tissue_SD	Tumor_rinse_Median	Tumor_rinse_Mean	Tumor_rinse_SD	Ctl_tissue_Median	Ctl_tissue_Mean	Ctl_tissue_SD	Ctl_rinse_Median	Ctl_rinse_Mean	Ctl_rinse_SD	wilcox.test.p(Tumor_tissue VS Ctl_tissue)	wilcox.test.q(Tumor_tissue VS Ctl_tissue)	wilcox.test.p(Tumor_rinse VS Ctl_rinse)	wilcox.test.q(Tumor_rinse VS Ctl_rinse)
Prevotella	0.023	0.0582181	0.0655746	0.198912	0.199552	0.070939	0.0359118	0.0582729	0.0626908	0.177824	0.200918	0.0915625	0.682986	NA	0.61753	NA
Streptococcus	0.0129412	0.0242755	0.0387827	0.107176	0.116567	0.0542558	0.0458529	0.151466	0.237605	0.127765	0.133897	0.0728782	3.62934e-05	0.000250663	0.3593	NA
Haemophilus	0.00258823	0.011406	0.0231877	0.0780882	0.0835065	0.0418556	0.0151471	0.0366618	0.0551838	0.091	0.0922338	0.0454971	0.000289331	0.00107751	0.359939	NA
Neisseria	0.00229412	0.0220846	0.0601783	0.132147	0.152381	0.0768973	0.0137059	0.0227712	0.0287711	0.0986471	0.117685	0.0816923	0.00238164	0.00514434	0.0308762	0.0361433
Alloprevotella	0.00670588	0.0189541	0.0267801	0.0637353	0.0720686	0.0347709	0.0100294	0.0220719	0.0268933	0.0748235	0.0763309	0.03544	0.234254	NA	0.459191	NA
Fusobacterium	0.0447647	0.0875165	0.115004	0.0440882	0.0660621	0.129976	0.0107647	0.0218529	0.0280901	0.0445	0.0440221	0.0242699	0.0204681	0.0254086	0.570732	NA
Porphyromonas	0.0142353	0.0221105	0.0402598	0.0443824	0.0454281	0.019928	0.00644118	0.0139183	0.0211787	0.0448824	0.0436956	0.0192688	0.431683	NA	0.814929	NA
Veillonella	0.000470588	0.00288953	0.0126525	0.0351765	0.0379722	0.0220705	0.0065	0.014031	0.018139	0.0295	0.0400544	0.0261963	1.36773e-09	1.47715e-07	0.774811	NA
Aggregatibacter	0.000588235	0.00928121	0.0323647	0.0149412	0.0189804	0.0127579	0.000941176	0.00227451	0.00371812	0.0104706	0.0146706	0.0144263	0.946457	NA	0.0192425	0.0314877
Ralstonia	0.004	0.0155165	0.0263707	0.000352941	0.00438399	0.00929177	0.140559	0.233426	0.240608	0	0.0178706	0.0257679	7.20901e-08	1.94643e-06	0.358599	NA
Granulicatella	5.88e-05	0.000872309	0.0021691	0.0106471	0.0119918	0.00637502	0.00147059	0.00294281	0.00571262	0.00955882	0.00947647	0.00476259	7.30376e-06	7.88806e-05	0.0686662	NA
Leptotrichia	0.000176471	0.007868	0.0323013	0.00752941	0.0114461	0.0188947	0.00158824	0.00451961	0.00826999	0.00673529	0.00959706	0.00971914	0.00322566	0.00645131	0.56016	NA
Campylobacter	0.00447059	0.0207231	0.0352195	0.00426471	0.00629248	0.00478588	0.00235294	0.00512745	0.00676256	0.00505882	0.00725	0.00623351	0.393709	NA	0.34371	NA
Rothia	0.000647059	0.00298565	0.00568989	0.00508824	0.00761438	0.0088039	0.003	0.0152337	0.0410205	0.00523529	0.0100721	0.0148501	0.000680876	0.00204263	0.794791	NA
Gemella	0.00517647	0.015977	0.0307635	0.00397059	0.00425327	0.00173942	0.00170588	0.00686765	0.0197632	0.00320588	0.00477353	0.00418678	0.0594955	NA	0.295656	NA
Pseudomonas	0.00923529	0.0827073	0.160168	0.000294118	0.0019183	0.00447588	0.0148235	0.0550654	0.101227	0.00105882	0.00307206	0.00690829	0.192976	NA	0.406592	NA
Treponema	0.00135294	0.0133659	0.0319758	0.00505882	0.0105245	0.0116416	0.000529412	0.00103595	0.00156843	0.00626471	0.00884265	0.00859617	0.0287272	0.0330057	0.681094	NA
Actinomyces	0.000294118	0.00240172	0.00551169	0.00355882	0.00418954	0.00280188	0.00123529	0.00617484	0.0129799	0.00355882	0.00457647	0.00457965	0.00456186	0.00803335	0.818934	NA
Peptostreptococcus	0.00894118	0.0275409	0.05019	0.00164706	0.00198366	0.00112357	0.00179412	0.00431699	0.00686107	0.00164706	0.00243382	0.00214668	0.00451816	0.00803335	0.896493	NA
Solobacterium	0.000352941	0.00124677	0.00355031	0.00202941	0.00239379	0.00148306	0.000941177	0.00212908	0.00292712	0.00311765	0.0035	0.00233857	0.00384032	0.00740634	0.0300472	0.0361433
Lachnoanaerobaculum	0.000764706	0.00736872	0.0332216	0.00144118	0.00150327	0.000729228	0.00141176	0.00372386	0.00831569	0.00147059	0.00178676	0.00103507	0.132855	NA	0.288313	NA
Atopobium	0.000235294	0.000731706	0.00230357	0.00194118	0.00261111	0.00177795	0.00141176	0.00297385	0.00500255	0.00197059	0.00229412	0.0013032	3.8095e-06	5.70768e-05	0.731252	NA
Bacteroides	0.0115294	0.0320488	0.057372	0.000647059	0.00121732	0.00183047	0.00117647	0.00247059	0.00452353	0.000794117	0.00138088	0.0019196	2.0126e-05	0.000181134	0.620848	NA
Filifactor	0.00235294	0.00535438	0.00818339	0.00170588	0.00221732	0.0022551	0.000117647	0.000542482	0.000800904	0.00141176	0.00187059	0.00153677	0.00492268	0.00805529	0.525525	NA
Lactobacillus	0.000176471	0.00161836	0.00556307	0.00264706	0.00855229	0.0118987	0.00161765	0.00977287	0.0351016	0.002	0.00566617	0.00936137	0.000158118	0.000742468	0.472626	NA
Selenomonas	0.000352941	0.0026198	0.00892841	0.00108824	0.00139216	0.00125715	0.00126471	0.00257353	0.00353449	0.00161765	0.00213235	0.00190958	0.00488644	0.00805529	0.0219721	0.0343911
Kingella	0	0.00729125	0.035367	0.00161765	0.00193464	0.00132945	0.000264706	0.0131438	0.0588485	0.00164706	0.00211176	0.00180176	0.0914364	NA	0.950205	NA
Catonella	0.00105882	0.00247346	0.00391846	0.001	0.00166993	0.00148176	0.000323529	0.000933005	0.00198502	0.00126471	0.00161471	0.00136739	0.0848218	NA	0.875922	NA
TM7x	0	8.8951e-05	0.000210092	0.00161765	0.00230882	0.00243627	0.000764706	0.00186765	0.00444253	0.002	0.00336029	0.0038276	9.95833e-09	5.3775e-07	0.0859324	NA
Dialister	0.000117647	0.000855092	0.00177906	0.00182353	0.0021683	0.00157302	0.000117647	0.000622548	0.00108687	0.00185294	0.00236029	0.00189547	0.74728	NA	0.867757	NA
Oribacterium	5.88e-05	0.00084218	0.00198704	0.00117647	0.00140033	0.00109236	0.000852941	0.00837582	0.0361665	0.00132353	0.00161765	0.00133076	0.000175338	0.00078902	0.338219	NA
Capnocytophaga	0.000235294	0.00785796	0.0316303	0.00158823	0.00261928	0.00354784	0.000470588	0.0023366	0.00639107	0.00105882	0.002175	0.00444063	0.265156	NA	0.0181405	0.031098
Actinobacillus	0	0.000180774	0.000650045	0.00676471	0.0193791	0.0497142	0.000352942	0.00195261	0.00464798	0.00167647	0.00485	0.0096916	3.37969e-05	0.000250663	0.000234946	0.00845804
Megasphaera	5.88e-05	0.000421805	0.00102797	0.00147059	0.00253922	0.00368298	0.000441177	0.000946077	0.00125435	0.00129412	0.00254265	0.00340418	0.000928178	0.00238674	0.628348	NA
[Eubacterium] nodatum group	0.000117647	0.000341463	0.000586353	0.000882353	0.00118954	0.00110157	0.000764706	0.00147876	0.00228983	0.00123529	0.00166471	0.00162166	5.32373e-05	0.000302612	0.0716314	NA
Lautropia	0	9.18198e-05	0.0001837	0.00135294	0.00162908	0.000973583	0.000323529	0.000790848	0.00208568	0.0015	0.00190588	0.00186225	5.20604e-05	0.000302612	0.810811	NA
Tannerella	0	0.000410329	0.00123526	0.00108824	0.00131046	0.000808459	8.82235e-05	0.000222222	0.000306177	0.000882353	0.00111471	0.000776387	0.405793	NA	0.18784	NA
Corynebacterium	0.000294118	0.00802582	0.0427011	0.000441177	0.00239379	0.00632308	0.000264706	0.00227124	0.00990357	0.0005	0.00101912	0.00177605	0.917542	NA	0.995837	NA
Centipeda	0.000176471	0.0024792	0.00797688	0.000411765	0.000620915	0.000505911	5.88235e-05	0.000511438	0.00134931	0.000705882	0.000873529	0.000858196	0.210879	NA	0.0655543	NA
Vibrio	0.000235294	0.00259254	0.00730707	0	0.000441175	0.000757302	0.00282353	0.00472386	0.00646029	0	0.000551469	0.00146292	1.30315e-06	2.8148e-05	0.973052	NA
Eikenella	0.000764706	0.0055208	0.00938946	0.000411765	0.000642157	0.000800936	0	0.000834965	0.00285566	0.000676471	0.000839705	0.000853265	0.000216007	0.000864027	0.0837093	NA
Stomatobaculum	0	0.000133429	0.000337153	0.000558824	0.000638889	0.000405633	0.000294117	0.000877448	0.00107508	0.000558824	0.000786765	0.00065173	6.41521e-08	1.94643e-06	0.591492	NA
Peptococcus	0.000705882	0.00693544	0.0224061	0.000235294	0.000325161	0.000344577	0.000235294	0.000405229	0.000586177	0.000235294	0.000248525	0.000193266	0.0842169	NA	0.340327	NA
Lachnospiraceae NK4A136 group	0	0.000840746	0.00201118	0	0.000990196	0.00260402	0.000382353	0.00146078	0.00248406	0.000647059	0.00209265	0.00405899	0.00964372	0.0140746	0.0292017	0.0361433
Acinetobacter	0.000529412	0.0547202	0.127054	0	0.00139216	0.00554792	0.000352941	0.00340359	0.0133053	0	0.004875	0.0238456	0.56793	NA	0.676541	NA
Peptoanaerobacter	0.000352941	0.00315351	0.0118154	0.000264706	0.00032843	0.00030432	0	0.000210783	0.00065282	0.000205883	0.000286763	0.000360697	0.00465632	0.00803335	0.264742	NA
Mycoplasma	0.000176471	0.0021693	0.0113435	0.000411765	0.000985293	0.00139885	0	4.57477e-05	8.90557e-05	0.000176471	0.000435292	0.000721153	0.000332388	0.0011966	0.00621091	0.0186327
Johnsonella	0.000705882	0.00284218	0.00804055	0.000176471	0.000400325	0.00105385	0.000235294	0.00164052	0.00335931	0.000176471	0.000291175	0.000387442	0.794598	NA	0.894502	NA
Alistipes	0.000235294	0.000922524	0.00131471	0	0.000679738	0.00156472	0.000411765	0.00109804	0.00175482	0.000352942	0.00152059	0.00270829	0.610592	NA	0.0145553	0.0291106
Rikenellaceae RC9 gut group	5.88e-05	0.00029555	0.000515586	0.000294118	0.000558822	0.000543966	2.94e-05	0.000271239	0.000465154	0.000235294	0.000613233	0.000703351	0.828348	NA	0.494468	NA
Comamonas	0	0.00175466	0.00735192	0.000147059	0.000183003	0.000189064	0.000176471	0.00113399	0.00283487	0.000176471	0.000383821	0.000585059	0.00481057	0.00805529	0.13057	NA
Parabacteroides	0.000764706	0.00319225	0.00651957	0	0.000156861	0.000365058	0.000176471	0.000531043	0.000939757	5.88e-05	0.000294114	0.000449176	0.0105433	0.01476	0.0460531	0.0476163
Romboutsia	0.000294118	0.00143615	0.00288646	0	0.000158495	0.000271872	0.000147059	0.000800652	0.00227819	0.000205883	0.000388235	0.000534798	0.28562	NA	0.0462936	0.0476163
Bergeyella	0	0.000175035	0.000443813	0.000294118	0.000401958	0.000541051	0	0.000127449	0.000204498	0.000205883	0.000630881	0.00110732	0.394907	NA	0.966619	NA
Candidatus Saccharimonas	0	3.2998e-05	0.000108504	0.000176471	0.000354574	0.000436471	0.000117647	0.000346402	0.000802836	0.000411765	0.000670587	0.000707365	4.22791e-06	5.70768e-05	0.00417093	0.0181389
Defluviitaleaceae UCG-011	5.88e-05	0.00032281	0.000648278	0.000176471	0.000238558	0.000252306	0	0.000135618	0.000290166	0.000176471	0.000314704	0.000353834	0.155763	NA	0.399391	NA
Anaeroglobus	0	2.58238e-05	8.92572e-05	0.000323529	0.000423201	0.00047536	0	0.000153594	0.000306553	0.000352941	0.000554411	0.00053713	0.0313533	0.0339098	0.404141	NA
F0058	0	4.01716e-05	0.000128499	0.000323529	0.000330065	0.000189845	0	0.000102941	0.000330184	0.000264706	0.000310292	0.000255537	0.166852	NA	0.371698	NA
Halomonas	5.88e-05	0.00126399	0.00624107	0	0.000284312	0.000659469	0.000470588	0.00170261	0.00413831	0	0.00125735	0.00433811	0.000140693	0.000709862	0.692593	NA
Lentimicrobium	0	0.000682927	0.00300895	0.000117647	0.000232024	0.000270094	0	9.80373e-05	0.000247978	0.000176471	0.000261758	0.000328723	0.271497	NA	0.768748	NA
Bifidobacterium	0.000411765	0.00109182	0.00265659	0	0.000704247	0.00175434	5.88e-05	0.000501633	0.00129812	0	0.000414704	0.00128261	0.00842175	0.0124596	0.990399	NA
[Eubacterium] saphenum group	0	0.000358679	0.00187521	0.000264706	0.000568626	0.00104586	0	7.67961e-05	0.000189606	0.000205883	0.000341175	0.000499526	0.847166	NA	0.373613	NA
Prevotellaceae UCG-001	0	0.000361547	0.00182123	0.000441177	0.000560455	0.000614779	5.88e-05	0.000584964	0.00119374	0.0005	0.00106176	0.00185319	0.000395493	0.00129434	0.79754	NA
Abiotrophia	0	4.30417e-06	2.75601e-05	0.000382353	0.000666667	0.00135699	0	0.000147057	0.000590668	0.000294118	0.000441177	0.000437567	0.00170282	0.00399793	0.544178	NA
[Eubacterium] yurii group	0	0.000494979	0.00118395	0.000147059	0.000210782	0.000242893	0	9.47699e-05	0.000239574	5.88e-05	0.000177938	0.000266915	0.145671	NA	0.507295	NA
Parasutterella	0.000352941	0.000674316	0.00107513	0	5.06516e-05	0.000128224	0.000117647	0.000424834	0.000949764	0	0.000224999	0.000504946	0.263691	NA	0.0128577	0.027228
Ruminococcus	0	0.000715924	0.00111656	0	0.000222221	0.000511096	0.000323529	0.00070588	0.00102928	0.000382353	0.000674999	0.00090435	0.25612	NA	0.00125579	0.00904167
Amnipila	0	2.58244e-05	8.92575e-05	8.82235e-05	0.000191173	0.000298416	0	0.000423202	0.000942837	0.000176471	0.000352939	0.000525122	0.000196609	0.000816683	0.0970859	NA
Clostridium sensu stricto 1	5.88e-05	0.000436153	0.00084979	0	0.000522874	0.00111191	0.000117647	0.000514704	0.000830628	0.000147059	0.000514704	0.000773388	0.568288	NA	0.0951416	NA
Cardiobacterium	0	8.60832e-06	3.10178e-05	0.000411765	0.000452613	0.00036311	0	6.37229e-05	0.000158075	0.000382353	0.000589703	0.000675503	0.0163022	0.0207134	0.650089	NA
Fretibacterium	0	0.000196556	0.000538582	8.82235e-05	0.000210779	0.000305942	0	6.86255e-05	0.00021487	0.000176471	0.000244114	0.000347509	0.170537	NA	0.335479	NA
Desulfovibrio	0.000352941	0.00053228	0.000643568	0	0.000114375	0.000181141	5.88e-05	0.000199343	0.00038362	5.88e-05	0.000244114	0.00038781	0.00428397	0.00784185	0.128635	NA
Conservatibacter	0	5.73773e-06	2.20261e-05	0.000176471	0.000192807	0.000155706	0	6.69895e-05	0.000150237	0.000176471	0.000204411	0.000171622	0.00167531	0.00399793	0.870532	NA
Shewanella	0	0.0121578	0.0767478	0	0	0	0	0.000410129	0.00170101	0	0	0	0.0362318	0.0381834	NA	NA
Escherichia-Shigella	0.00452941	0.0330531	0.0802928	0	9.80379e-05	0.000444219	0.000117647	0.00505229	0.0224611	0	8.52936e-05	0.000179684	3.71352e-05	0.000250663	0.328037	NA
Klebsiella	0.000882353	0.017439	0.0380664	0	0.000341502	0.000821224	0	0.000354575	0.000922556	0	0.000432353	0.00110632	0.000712919	0.00208095	0.25076	NA
Alicycliphilus	0	0.000802009	0.00343697	0	0.000179739	0.00105844	0.000352941	0.00224837	0.00378041	0	0.00348676	0.020155	6.59329e-06	7.88806e-05	0.039667	0.0432731
Stenotrophomonas	0.000117647	0.00867862	0.0213988	0	0.000161765	0.000871062	0.000176471	0.00163562	0.00285711	0	0.00141029	0.00760385	0.816205	NA	0.718357	NA
Staphylococcus	0.000352941	0.00526686	0.0170412	0	0.00399183	0.00884622	8.82235e-05	0.00180229	0.00805105	0	0.00258235	0.0108565	0.00824406	0.0123661	0.0911899	NA
Cutibacterium	0.000235294	0.00331564	0.0132099	0	0.000441175	0.00101179	0.000147059	0.000504899	0.00132473	0	6.76459e-05	0.000187229	0.274467	NA	0.0813365	NA
Aquabacterium	5.88e-05	0.000342895	0.000594222	0	0.000289216	0.00165648	5.88235e-05	0.00587092	0.0153806	0	0.000227941	0.00137536	0.553163	NA	0.526035	NA
Parapusillimonas	0	0.000385939	0.00129332	0	0.000106208	0.000568896	8.82235e-05	0.00108333	0.00170466	0	0.00191765	0.011136	0.00369186	0.00724947	0.429039	NA
Megamonas	0.000117647	0.00323816	0.0101398	0	1.63333e-06	9.8e-06	0	0.00195915	0.0116844	0	5.88235e-06	3.72032e-05	0.00023977	0.000924828	0.970074	NA
Cronobacter	0	0.000298421	0.000799264	0	0.000107843	0.000486597	0	0.000834967	0.00145697	0	0.00187353	0.0108257	0.22033	NA	0.388642	NA
Enterobacter	0	0.00162841	0.00310796	0	0.000181373	0.000382611	0.000117647	0.00200653	0.0108327	0	0.000494117	0.0021602	0.948424	NA	0.533355	NA
Sphingobacterium	0	0.00316069	0.00974276	0	4.9e-06	1.6482e-05	0	0.000308824	0.000871289	0	1.02941e-05	6.51058e-05	0.483871	NA	0.282136	NA
Alysiella	0	0.00199283	0.00733254	5.88e-05	0.00020261	0.000479423	0	1.63386e-05	4.58038e-05	0	6.91159e-05	0.000121277	0.0879774	NA	0.0797562	NA
Diaphorobacter	0	0.0010373	0.00401004	0	7.18954e-05	0.000364003	0.000294117	0.000870915	0.00134314	0	0.00125147	0.00695143	0.0382832	0.039471	0.36365	NA
Oceanivirga	0	0.000997131	0.00627223	0	0.000271241	0.000487162	0	0.00025	0.000742519	8.82235e-05	0.000966176	0.00275807	0.0218889	0.0262667	0.642224	NA
Moraxella	0	0.00158967	0.00456393	0.000264706	0.000694444	0.00139768	0	0.000774509	0.00444821	0	0.00106765	0.00603141	0.040913	0.0413718	0.00049084	0.00883512
Enhydrobacter	0	0.00132138	0.00542138	0	9.80394e-06	4.09961e-05	0	0.000831699	0.00351735	0	4.26465e-05	0.000140337	0.149053	NA	0.294988	NA
Faecalibacterium	0.00270588	0.00506456	0.00651879	0	2.94111e-05	8.49527e-05	0.00111765	0.00269771	0.0055273	0	0.000176471	0.000561062	0.15124	NA	0.571749	NA
Providencia	0	0.000470588	0.00278978	0	5.22876e-05	0.000313726	0	0.000341503	0.000663998	0	0.000858824	0.00502579	0.0355485	0.0380122	0.360697	NA
Akkermansia	0	0.00060832	0.00135611	0	0.00104248	0.00508151	5.88e-05	0.000418297	0.00094754	0	0.00136176	0.00569309	0.302815	NA	0.353956	NA
Turicibacter	0	0.000236728	0.000548904	0	0.00151634	0.0050583	0.000264706	0.000936274	0.00166291	0.000117647	0.00201176	0.00563421	0.00192252	0.0044177	0.0623005	NA
Castellaniella	0	0.000734576	0.00305504	0	4.41163e-05	0.000193505	0	0.000370914	0.00067199	0	0.000835292	0.00440868	0.243624	NA	0.409456	NA
Flavobacterium	0	0.00339311	0.00713802	0	9.80261e-06	4.09944e-05	0	2.45091e-05	0.000104638	0	4.70582e-05	0.000288237	0.00420544	0.00783082	0.585931	NA
Agathobacter	0	0.0016528	0.00478649	0	4.90197e-06	2.94118e-05	0.000294117	0.00147222	0.00452878	0	8.08824e-05	0.000310605	0.0298538	0.0335856	0.199483	NA
Haliangium	0	0.000667144	0.00395377	0	0.000102939	0.000257128	0	0.000236928	0.000616704	0	6.47053e-05	0.000290261	0.0956646	NA	0.0942881	NA
Blautia	0.00117647	0.0034878	0.005578	0	4.24837e-05	0.000254902	0.000294118	0.00106536	0.0017738	0	8.67647e-05	0.000297861	0.027287	0.0316882	0.230818	NA
Phascolarctobacterium	0.000529412	0.00204878	0.00375976	0	9.80392e-06	3.29772e-05	0	0.000815358	0.00314083	0	3.52923e-05	9.49431e-05	0.00550331	0.00887101	0.155547	NA
Micrococcus	0	8.17785e-05	0.000301346	0	1.63333e-06	9.8e-06	0	0.000637254	0.00302229	0	4.70588e-05	0.000205591	0.0146658	0.0190833	0.346746	NA
Dubosiella	0	0.00118364	0.00376898	0	0.000415033	0.00123629	0	0.000647058	0.00211311	0	0.000494118	0.00120012	0.852536	NA	0.582976	NA
Enterococcus	0.000235294	0.00174318	0.00340277	0	0.000156863	0.000521983	0	0.000307189	0.000727282	0	2.35294e-05	8.91605e-05	0.00207718	0.00467365	0.204093	NA
Mogibacterium	0	0.000816355	0.00271361	0	2.28758e-05	6.33203e-05	0	0.000372547	0.000713683	0	3.38224e-05	7.28243e-05	0.852909	NA	0.363683	NA
UCG-002	0	0.000334289	0.000554385	0	3.10451e-05	0.000130011	2.94e-05	0.000179736	0.000307413	0	0.000439706	0.00252757	0.731138	NA	0.538419	NA
Bdellovibrio	0	0.00058106	0.00243522	0	1.63333e-06	9.8e-06	0	2.77752e-05	8.49358e-05	0	4.41118e-06	2.05812e-05	0.0308984	0.0339098	0.62173	NA
[Ruminococcus] torques group	0.000294118	0.0019297	0.00374439	0	1.14379e-05	6.86275e-05	0	0.000336601	0.00119396	0	4.41118e-06	2.05812e-05	0.000144601	0.000709862	0.654791	NA
Bordetella	0	7.89096e-05	0.000238438	0	2.45098e-05	0.000147059	0	0.000187908	0.000333	0	0.000394118	0.00225758	0.0211309	0.0259334	0.610901	NA
Citrobacter	0	0.000573888	0.00211956	0	0.00012745	0.000439183	0	7.18909e-05	0.000106266	0	7.794e-05	0.000317861	1	NA	0.524503	NA
Lelliottia	0	0.00136442	0.00313172	0	8.98693e-05	0.000278221	0	8.82347e-05	0.000302077	0	8.97053e-05	0.000557888	0.00609824	0.00968543	0.333164	NA
Lactococcus	0	0.000117646	0.000214121	0	0.000642156	0.00226156	0	8.4966e-05	0.000211599	0	6.17647e-05	0.000390634	0.34394	NA	0.00117353	0.00904167
Saccharopolyspora	0	2.86944e-06	1.83734e-05	0	0.00136928	0.0031637	0	0	0	0	0.000266176	0.00158025	0.362288	NA	0.0043467	0.0181389
Bulleidia	0	0.000684361	0.00205936	2.94e-05	6.04536e-05	7.63557e-05	0	1.47059e-05	5.51366e-05	0	6.76441e-05	0.000182429	0.000925778	0.00238674	0.13732	NA
MND1	0	0.000130558	0.000351348	0	0.000192808	0.000410349	0	0.000823529	0.00214059	0	6.02941e-05	0.000266913	0.0383746	0.039471	0.00488098	0.0181389
[Ruminococcus] gnavus group	0	0.000806312	0.00213272	0	4.90131e-06	2.16686e-05	0	1.14379e-05	4.83427e-05	0	0	0	4.36936e-05	0.000277583	0.138378	NA
Sutterella	5.88e-05	0.00126542	0.00266858	0	1.63333e-06	9.8e-06	0	0.000349673	0.00135297	0	1.17641e-05	4.65273e-05	0.000526145	0.00162353	0.353656	NA
Achromobacter	0	0.000123384	0.000504788	0	2.77778e-05	0.000147804	0	0.000158497	0.000277272	0	0.000305882	0.00178675	0.18862	NA	0.734676	NA
Butyrivibrio	0	0.000286944	0.000687279	0	0.00010784	0.000177031	0	0.000468954	0.00184241	5.88e-05	0.000114705	0.000151268	0.762094	NA	0.573653	NA
Nitrospira	0	0.000460543	0.00173932	0	7.67974e-05	0.000161444	0	0.000482025	0.00161241	0	2.94118e-05	0.000159851	0.643103	NA	0.0307283	0.0361433
Roseburia	0	0.00137159	0.00260025	0	0.000147059	0.000320498	0	0.000186275	0.000322036	0	0.000254411	0.000464972	0.113472	NA	0.11672	NA
Ellin6067	0	0.000358679	0.00158991	0	0.00010294	0.000258279	0	0.000277777	0.000731957	0	3.97059e-05	0.000232787	0.306922	NA	0.0314228	0.0361433
Acholeplasma	0	7.1736e-05	0.000404026	0.000235294	0.00047712	0.000796159	0	6.86268e-05	0.000194588	5.88e-05	0.000533821	0.00161257	0.130365	NA	0.0654878	NA
Paracoccus	0	0.000443326	0.00164738	0	2.12418e-05	5.6514e-05	0.000235294	0.00048366	0.000688887	0	0.000166176	0.000574019	0.000872247	0.00238674	0.295166	NA
Sphingobium	0	0.0003802	0.0014122	0	0	0	0	0.000212418	0.00107608	0	1.02935e-05	4.18861e-05	0.139753	NA	0.0990029	NA
Pseudarthrobacter	0	0.000344332	0.00122761	0	6.69928e-05	0.000193903	0	0.000705882	0.00179812	0	3.38235e-05	0.000166318	0.212039	NA	0.194956	NA
Pseudoalteromonas	0	0.000150645	0.000726423	0	0.000241829	0.00058415	0.000294117	0.00061928	0.00132883	0	0.000299999	0.00130265	1.32099e-05	0.000129697	0.817199	NA
Lawsonella	0	0.00071162	0.00196654	0	0.000107842	0.000293445	0	6.04569e-05	0.000197606	0	2.94117e-06	1.86016e-05	0.00269526	0.00570761	0.0162954	0.0293317
Aeromonas	0	0.000400286	0.00130226	0	1.47059e-05	6.18947e-05	0	1.14379e-05	5.2273e-05	0	2.64706e-05	0.000108179	0.000857417	0.00238674	0.725586	NA
Coriobacteriaceae UCG-002	0	0.00068436	0.0016645	0	3.10458e-05	7.76396e-05	0	1.14379e-05	4.83427e-05	0	2.35282e-05	8.08082e-05	0.00299529	0.00610362	0.586316	NA
Salinivibrio	0	6.02583e-05	0.000264865	0	0.000178103	0.000431459	0	0.000289215	0.000593652	0	0.000233824	0.0012199	0.00468612	0.00803335	0.0298203	0.0361433
Streptobacillus	0	0.000384505	0.000994109	0	0.000259803	0.00120194	0	9.15033e-05	0.000260971	0	0.00010294	0.000221204	0.0739905	NA	0.918433	NA
Paenibacillus	0	0.000390243	0.00119896	0	3.10445e-05	7.63552e-05	0	5.22876e-05	0.000137615	0	4.99983e-05	0.000194207	0.0409887	0.0413718	0.622905	NA
Lachnoclostridium	0.000235294	0.00089957	0.0013921	0	8.66013e-05	0.000206415	0	0.000212417	0.000507439	0	0.000166176	0.00032735	0.0104627	0.01476	0.242228	NA
Bacillus	0	0.000311334	0.0010124	0	0.000169935	0.000388102	0	0.000482025	0.000963786	0	6.47059e-05	0.000381639	0.15991	NA	0.01614	0.0293317
Brevundimonas	0	0.000517933	0.00123089	0	2.28745e-05	8.3518e-05	0.000117647	0.000215686	0.000300272	0	8.6763e-05	0.000458167	0.445716	NA	0.852857	NA
Family XIII UCG-001	0	0.00033142	0.000937378	0.000117647	0.000151959	0.000182462	0	0.000112744	0.000371068	0.000176471	0.000197057	0.000229395	0.273492	NA	0.416066	NA
Subdoligranulum	0.000235294	0.000721664	0.00111896	0	1.79739e-05	8.98392e-05	2.94e-05	0.000359476	0.000751835	0	3.67641e-05	0.000164062	0.177938	NA	0.490389	NA
Sphingomonas	0	0.000413198	0.000834952	0	0.000429738	0.000987096	5.88e-05	0.000660129	0.00138169	0	0.000188235	0.000637903	0.631861	NA	0.102501	NA
Allobaculum	0	0.000282639	0.00091925	0	3.59477e-05	0.000125988	5.88e-05	0.000359474	0.000714207	0	0.000211763	0.000457744	0.0105636	0.01476	0.0106308	0.027228
Tumebacillus	0	2.5825e-05	0.000132874	0	4.4117e-05	0.000132935	0	0.000246729	0.000859114	0	2.94112e-05	0.000126373	0.000375436	0.00129434	0.584431	NA
Prevotellaceae NK3B31 group	0	1.72161e-05	5.13547e-05	0	7.02614e-05	0.000206096	0	0.000258169	0.000853509	0	0.000416176	0.000953017	0.0302208	0.0336479	0.00554245	0.0181389
[Eubacterium] hallii group	0	0.000493543	0.00101714	0	0	0	0	0.000147058	0.000265499	0	0	0	0.26193	NA	NA	NA
Butyricimonas	0	0.000342898	0.000894901	0	1.79732e-05	5.93576e-05	0	3.59464e-05	7.73735e-05	0	7.94106e-05	0.000133575	0.0458691	0.0458691	0.00774419	0.0214454
Anaerostipes	0	0.000428981	0.00102023	0	1.63333e-06	9.8e-06	0	0.000114377	0.000231458	0	1.02941e-05	4.96417e-05	0.473318	NA	0.610901	NA
Dorea	0	0.000794834	0.00130901	0	8.16928e-06	4.01491e-05	0	0.00010294	0.000202493	0	3.52935e-05	7.74446e-05	0.0736282	NA	0.0628557	NA
UCG-005	0	0.000185078	0.00050027	0	2.28752e-05	9.14296e-05	0	0.00024183	0.00076951	0	7.94094e-05	0.000242188	0.981258	NA	0.0797022	NA
[Eubacterium] brachy group	0	0.000327115	0.000912244	0	0.000200978	0.000545938	0	7.67935e-05	0.000131774	0	0.000101468	0.000155341	0.838785	NA	0.620613	NA
Bryobacter	0	8.17779e-05	0.000210403	0	5.22863e-05	0.000124806	8.82235e-05	0.000434639	0.000878849	0	7.20588e-05	0.000201356	0.00169886	0.00399793	0.708181	NA
Incertae Sedis_1	0	8.03432e-05	0.000309804	0	2.61431e-05	9.0524e-05	0	0.000166664	0.000722699	0	8.23494e-05	0.000186398	0.300506	NA	0.0122223	0.027228
UBA1819	5.88e-05	0.000997129	0.00145289	0	9.80328e-06	4.97144e-05	0	5.71889e-05	0.000184675	0	2.79406e-05	9.03343e-05	0.000184301	0.000796181	0.299781	NA
Ochrobactrum	0	7.17361e-06	4.59335e-05	0	1.96078e-05	0.000117647	0	0.00011928	0.000220316	0	0.000120588	0.000649993	0.000394191	0.00129434	0.610901	NA
Nocardioides	0	0.000179338	0.000637761	0	5.71863e-05	0.000134496	0	0.000227123	0.000584721	0	8.82353e-05	0.000361387	0.809687	NA	0.0498115	0.0498115
Solirubrobacter	0	2.86933e-05	0.000110927	0	4.9e-06	1.6482e-05	0	0.000267973	0.000644755	0	1.76465e-05	5.98697e-05	0.000923831	0.00238674	0.739972	NA
Fusicatenibacter	0	0.000340028	0.00067998	0	6.53594e-06	3.92157e-05	0	0.000169935	0.000331499	0	7.35295e-06	4.65041e-05	0.477903	NA	0.970074	NA
Shuttleworthia	0	0.000395982	0.000812322	5.88e-05	0.000101303	0.000126251	0	3.43137e-05	0.000156819	0	8.23518e-05	0.000122668	0.00127782	0.0032094	0.352037	NA
Erysipelatoclostridium	0	0.000298422	0.000597774	0	9.80392e-05	0.000522173	0	6.20889e-05	0.000137015	0	0.000124999	0.000518522	0.0204468	0.0254086	0.334899	NA
Christensenellaceae R-7 group	0	0.000279768	0.000634884	0	4.41144e-05	9.47192e-05	0	0.000215685	0.000544963	0	7.35283e-05	0.000129665	0.451273	NA	0.4696	NA
Flavonifractor	0	0.000301291	0.000588558	0	0	0	0	1.47059e-05	8.82353e-05	0	0	0	8.99595e-05	0.000485781	NA	NA
Massilia	0	0.000117645	0.000480052	0	6.86268e-05	0.000164285	2.94e-05	0.000125815	0.000171731	0	3.23524e-05	0.000100526	0.0269112	0.0315914	0.26352	NA
Colidextribacter	0	0.000142037	0.000324057	0	0.000256536	0.000474387	0	0.000235293	0.000489131	8.82235e-05	0.000322058	0.000585058	0.370825	NA	0.274692	NA
Subgroup 10	0	0.000150645	0.000395924	0	0.000147058	0.000397347	5.88e-05	0.000334965	0.00062393	0	3.38224e-05	8.82476e-05	0.00276078	0.00573394	0.320869	NA
Lysobacter	0	8.03443e-05	0.000252584	0	2.94118e-05	0.000101885	0	0.00028758	0.000664141	0	2.20588e-05	9.9406e-05	0.031398	0.0339098	0.585973	NA
Wolinella	0	7.74749e-05	0.000415412	0	7.35268e-05	0.000194525	0	4.9e-06	1.6482e-05	0	3.67606e-05	6.20337e-05	0.956203	NA	0.905571	NA
Caulobacter	0	0.000183644	0.000462279	0	1.47052e-05	5.69009e-05	0	1.30712e-05	5.28212e-05	0	7.35235e-06	3.81154e-05	0.00805421	0.0122515	0.561245	NA
Gemmatimonas	0	0.000100429	0.000268355	0	0.000200978	0.000482082	0	6.37242e-05	0.000230787	0	7.79412e-05	0.000397264	0.225449	NA	0.0124011	0.027228
RB41	0	8.46474e-05	0.000308206	0	0.000104575	0.000258178	0	0.000299019	0.000624809	0	6.17647e-05	0.000292742	0.0140013	0.0184408	0.120504	NA
Acidibacter	0	3.29986e-05	9.58019e-05	0	0.00011928	0.000298451	0	0.000241829	0.000550877	0	3.08823e-05	0.000137784	0.01066	0.01476	0.0321274	0.0361433
[Eubacterium] siraeum group	0	1.86514e-05	8.36443e-05	0	0.000147058	0.000367353	0	6.86268e-05	0.000154996	0	0.000272058	0.000560221	0.0149755	0.0192542	0.379063	NA
Steroidobacter	0	4.44763e-05	0.000154394	0	7.02614e-05	0.000182702	0	0.000241829	0.000524963	0	2.35294e-05	0.000111291	0.0214632	0.0260452	0.0598644	NA
Allorhizobium-Neorhizobium-Pararhizobium-Rhizobium	0	0.000203729	0.000439231	0	6.53594e-06	2.73307e-05	0	2.94105e-05	8.83748e-05	0	1.91171e-05	9.4557e-05	0.0292198	0.0332184	0.743785	NA
Catenococcus	0	9.61245e-05	0.000331129	0	8.16994e-06	3.48793e-05	2.94e-05	0.00016013	0.000242581	0	1.47059e-05	7.62323e-05	0.0224631	0.0266595	0.935717	NA
Odoribacter	0	0.000106168	0.000241184	5.88e-05	0.000199343	0.000335503	0	5.71876e-05	0.000198604	0	0.000182351	0.000376726	0.318446	NA	0.242524	NA
Acidovorax	0	6.16918e-05	0.000287259	0	0	0	0	8.66e-05	0.000180889	0	6.47053e-05	0.000266684	0.0822685	NA	0.03027	0.0361433
Coprococcus	0	0.00030703	0.000550482	0	3.26797e-06	1.96078e-05	0	4.2483e-05	0.000119821	0	8.82355e-06	3.89509e-05	0.0364157	0.0381834	0.610879	NA
Arenimonas	0	0.000218077	0.000393996	0	2.61412e-05	7.23089e-05	0	6.04562e-05	0.000162461	0	1.61765e-05	7.87935e-05	0.059737	NA	0.0677767	NA
Erysipelotrichaceae UCG-003	0	0.000203729	0.000446265	0	0	0	0	9.96686e-05	0.000183243	0	1.61759e-05	4.80056e-05	0.880925	NA	0.0302455	0.0361433
Lachnospiraceae UCG-001	0	5.30841e-05	0.000259359	0	6.53464e-06	2.34328e-05	0	0.000101306	0.000306338	0	3.08823e-05	0.000116881	0.0112244	0.0153448	0.487999	NA
Ramlibacter	0	5.73888e-05	0.000194868	0	5.71896e-05	0.00018521	0	0.000196078	0.000374417	0	1.47059e-05	9.30081e-05	0.00768566	0.0118579	0.075101	NA
Monoglobus	0	0.00012195	0.000285882	0	3.92124e-05	7.30649e-05	5.88e-05	0.000176466	0.000245173	5.88e-05	0.000132349	0.000191077	0.0139457	0.0184408	0.00489911	0.0181389
Enterorhabdus	0	2.2955e-05	9.1013e-05	0	0.000124182	0.000322735	0	1.14353e-05	3.39176e-05	0	8.97017e-05	0.000258984	0.660409	NA	0.35013	NA
Butyricicoccus	0	0.000152079	0.000271793	0	1.47039e-05	4.30524e-05	0	9.15013e-05	0.000146432	0	5.29406e-05	0.000193406	0.560227	NA	0.582863	NA
F0332	0	4.30359e-06	2.0334e-05	0	2.77726e-05	4.55307e-05	0	1.30712e-05	4.89349e-05	8.82235e-05	0.000194115	0.000287622	0.52646	NA	0.000887037	0.00904167
Simonsiella	0	0	0	0	4.57497e-05	0.000141394	0	2.77765e-05	0.000147133	0	9.11742e-05	0.000223677	0.0632146	NA	0.270549	NA
Oscillibacter	0	9.18204e-05	0.000191989	0	3.26798e-05	0.00014977	0	9.64052e-05	0.000239109	0	7.35276e-05	0.000196568	0.621916	NA	0.102895	NA
Novosphingobium	0	0.000236729	0.000332363	0	4.90197e-06	2.94118e-05	0	2.45098e-05	0.000147059	0	0	0	3.02282e-05	0.000250663	0.304072	NA
Pseudopropionibacterium	0	5.73888e-06	2.5657e-05	0	1.79732e-05	4.83422e-05	0	8.16928e-06	4.01491e-05	0	5.44088e-05	0.000178911	0.904907	NA	0.126582	NA
NK4A214 group	0	0.000133428	0.000257424	0	2.61425e-05	7.3664e-05	0	6.53569e-05	0.000106884	0	6.02929e-05	0.000107799	0.891525	NA	0.0975507	NA
Aquincola	0	9.46893e-05	0.000210404	0	8.16864e-06	3.19172e-05	0	1.14366e-05	3.67186e-05	0	7.35177e-06	3.03378e-05	0.00707715	0.0110773	0.90258	NA
Muribaculum	0	7.17361e-06	4.59335e-05	0	7.35294e-05	0.000191967	0	6.04576e-05	0.000131523	0	9.26441e-05	0.000227194	0.00414702	0.00783082	0.258115	NA
Uruburuella	0	1.72167e-05	8.64966e-05	0	5.39209e-05	0.000179181	5.88e-05	0.000112743	0.000128397	0	1.76465e-05	8.55029e-05	2.92435e-06	5.26383e-05	0.210775	NA
Collinsella	5.88e-05	0.000170729	0.000229264	0	6.53594e-06	3.92157e-05	0	3.92137e-05	9.64005e-05	0	8.82178e-06	3.13791e-05	0.00219352	0.0048347	0.230749	NA
Nitrosospira	0	8.60832e-06	4.06712e-05	0	3.92157e-05	0.000121776	0	0.000132352	0.000211566	0	1.47059e-05	6.49181e-05	0.000427768	0.00135879	0.333012	NA
Bilophila	0	0.000144906	0.000199523	0	2.61438e-05	0.000122943	0	4.4117e-05	0.000125278	0	1.91177e-05	6.16048e-05	0.0131404	0.0177396	0.526035	NA
Desulfobulbus	0	3.29974e-05	0.000124122	0	2.61405e-05	4.75673e-05	0	1.96053e-05	4.66346e-05	0	4.26441e-05	7.9911e-05	0.437292	NA	0.662776	NA
Phocaeicola	0	1.43415e-06	9.18302e-06	0	5.39203e-05	0.000117962	0	1.63333e-06	9.8e-06	0	5.29353e-05	7.51181e-05	0.940923	NA	0.211892	NA
Lachnospiraceae UCG-004	0	6.74302e-05	0.000124479	0	1.63333e-06	9.8e-06	0	2.28739e-05	6.1738e-05	0	0	0	0.0655103	NA	0.304072	NA
Stenoxybacter	0	1.00419e-05	3.45555e-05	0	3.10405e-05	5.87977e-05	0	0	0	0	5.88117e-06	2.22873e-05	0.0576741	NA	0.00525134	0.0181389
Erysipelotrichaceae UCG-006	0	0	0	0	3.10438e-05	5.70931e-05	0	4.90131e-06	2.16686e-05	0	3.67618e-05	6.75132e-05	0.133459	NA	0.814716	NA
